# Supplementary material for: Interleaved Electroactive Molecules into LDH Working on Both Electrodes of an Aqueous Battery-Type Device
Source: Molecules. 2023 Jan 19;28(3):1006. doi: 10.3390/molecules28031006 (PMC9920818; doi:10.3390/molecules28031006)
Supplement: Supplementary file 1 [file molecules-28-01006-s001.zip]

Archive with 1 entries (1 files):
- molecules-2134705-supplementary.pdf
